# Supplementary material for: Deciphering the Cape Gooseberry Fruits Mycobiome for Further Safety Improvement Postharvest
Source: Foods. 2024 Oct 12;13(20):3248. doi: 10.3390/foods13203248 (PMC11506962; doi:10.3390/foods13203248)
Supplement: Supplementary file 1 [file foods-13-03248-s001.zip]

Archive with 1 entries (1 files):
- foods-3233902-supplementary.pdf
